# Supplementary material for: Clinicopathological and prognostic value of calcification morphology descriptors in ductal carcinoma in situ of the breast: a systematic review and meta-analysis
Source: Insights Imaging. 2023 Dec 5;14:213. doi: 10.1186/s13244-023-01529-z (PMC10697924; doi:10.1186/s13244-023-01529-z)
Supplement: Supplementary file 2 — Additional file 2: Supplementary Table S2. QUIPS master form. [file 13244_2023_1529_MOESM2_ESM.xlsx]

## Sheet: MASTER FORM
Supplementary Table 2
QUIPS Risk of Bias Assessment Instrument for Prognostic Factor Studies
Modified from: Hayden JA, Côté P, Bombardier C. Evaluation of the Quality of Prognosis Studies in Systematic Reviews. Annals of Internal Medicine. 2006;144:427-437, with the assistance of the QUIPS-LBP Working Group.
Author and year of publication
PMID
Reviewer
Biases	Issues to consider for judging overall rating of "Risk of bias"	Study Methods & Comments	Rating of reporting	Rating of "Risk of bias"	Remarks/interpretation
Instructions to assess the risk of each potential bias:	These issues will guide your thinking and judgment about the overall risk of bias within each of the 6 domains. Some 'issues' may not be relevant to the specific study or the review research question. These issues are taken together to inform the overall judgment of potential bias for each of the 6 domains.	Provide comments or text exerpts in the white boxes below, as necessary, to facilitate the consensus process that will follow.	Click on each of the blue cells and choose from the drop down menu to rate the adequacy of reporting as yes, partial, no or unsure.	Click on the green cells; choose from the drop-down menu to rate potential risk of bias for each of the 6 domains as High, Moderate, or Low considering all relevant issues
1. Study Participation	Goal: To judge the risk of selection bias (likelihood that relationship between PF and outcome is different for participants and eligible non-participants).
Source of target population	The population of interest described and selected without bias?				Is cohort truly representative of the average in the target population? all subjects or random sampling or large non-random sampling? How is DCIS/IBC determined?
Method used to identify population	Is the source of patient information/medical records described?				Is it from a digital structured system? How reliable are the data? The same data source?
Recruitment period	Period of recruitment described?
Place of recruitment	Place of recruitment (setting and geographic location) described? (multi- or single-center?)
Inclusion and exclusion criteria	Inclusion and exclusion (mastectomy, prior cancer diagnosis, adjecent invasive disease) criteria described?				Prior cancer diagnosis? Mode of detection?
Adequate study participation	There is adequate participation in the study by eligible individuals
Baseline characteristics	The baseline study sample described? / Information given on age, grade (gr 1: 20-25%. gr 2:50%. gr 3: 25-30%; Additional: ER+ 80%, HER2+ 30%), clinical presentation, treatment, lesion size, margin status?				For non-prognostic studies treatment and margins etc are not important. Important is if characteristics about the patients (eg age) and lesion (eg size) is described
Summary Study participation	The study sample represents the population of interest on key characteristics, sufficient to limit potential bias of the observed relationship between PF and outcome.
2. Study Attrition	Goal: To judge the risk of attrition bias (likelihood that relationship between PF and outcome are different for completing and non-completing participants).				NA for non-prognostic studies
Proportion of baseline sample available for analysis	Adequate proportion of patients included in analysis?
Attempts to collect information on participants who dropped out	Information collected on participants who dropped out of the study?
Reasons and potential impact of subjects lost to follow-up	Reasons and impact of drop-out given?
Outcome and prognostic factor information on those lost to follow-up	Are the missing data at random or not at random? Important difference?
Study Attrition Summary	Loss to follow-up (from baseline sample to study population analyzed) is not associated with key characteristics (i.e., the study data adequately represent the sample) sufficient to limit potential bias to the observed relationship between PF and outcome.
					Which classification system is used?
3. Prognostic Factor Measurement	Goal: To judge the risk of measurement bias related to how PF was measured (differential measurement of PF related to the level of outcome).
Definition of the PF	A clear definition or description of 'PF' provided?
Valid and Reliable Measurement of PF	Variable described in both patients that did and did not experience an event of invasive breast cancer?
Method and Setting of PF Measurement	The method of measurement of PF valid and reliable (blinded to outcome)? The same for all study participants? Continuous variables reported or appropriate cut-points used?				number of readers / analoge or digital mammogram?/ reviewed or not in case of old data
Proportion of data on PF available for analysis	Complete data collected of adequate proportion of study sample?
Method used for missing data	If applicable, appropriate method used for data imputation?				When should missing data be imputed? If more than 25% of the data is missing and researchers apply modern treatments to impute the missing data, then they should always compare the results of their subsequent analyses with the results they would have obtained if they had used complete case analysis.
PF Measurement Summary	PF is adequately measured in study participants to sufficiently limit potential bias.
4. Outcome Measurement	Goal: To judge the risk of bias related to the measurement of outcome (differential measurement of outcome related to the baseline level of PF).
Definition of the Outcome	Clear definition of outcome provided (including duration of follow-up)?
Valid and Reliable Measurement of Outcome	Method of outcome measurement valid and reliable?				which classification system/cut off-values/
Method and Setting of Outcome Measurement	Same method for all study participants?
Outcome Measurement Summary	Outcome of interest is adequately measured in study participants to sufficiently limit potential bias.
5. Study Confounding	Goal: To judge the risk of bias due to confounding (i.e. the effect of PF is distorted by another factor that is related to PF and outcome).
Important Confounders Measured	Are treatment and age assessed as possible confounding factors?
Definition of the confounding factor	Clear definition of potential confounding variables provided?
Valid and Reliable Measurement of Confounders	Method for measurement of confounders valid and reliable?
Method and Setting of Confounding Measurement	Same method for all study participants?
Method used for missing data	If applicabe, appropriate method used for data imputation?
Appropriate Accounting for Confounding	Accounted for potential confounders in the study design (e.g., matching for key variables, stratification, or initial assembly of comparable groups)?
	Accounted for potential confounders in analysis?
Study Confounding Summary	Important potential confounders are appropriately accounted for, limiting potential bias with respect to the relationship between PF and outcome.
6. Statistical Analysis and Reporting	Goal: To judge the risk of bias related to the statistical analysis and presentation of results.
Presentation of analytical strategy	Are hazard/odd ratio and confidence intervals reported?
Model development strategy	Strategy for model building appropriate? Or based on a conceptual framework?				Chi-squared tests are only valid when you have reasonable sample size, less than 20% of cells have an expected count less than 5 and none have an expected count less than 1. Note “a.” below the output table indicates that the analysis is valid and no cells have expected counts less than 5.
	Selected model adequate for design of study?				see https://dacg.in/2018/11/17/statistical-test-cheat-sheet/
Reporting of results	Were all the variables considered in the statistical analysis described, even if they were not included in the final model?				are variables of interest described (often table 1)?
Statistical Analysis and Presentation Summary	The statistical analysis is appropriate for the design of the study, limiting potential for presentation of invalid or spurious results.
Modified from: Hayden JA, Côté P, Bombardier C. Evaluation of the Quality of Prognosis Studies in Systematic Reviews. Annals of Internal Medicine. 2006;144:427-437.
