# Supplementary material for: Clinicopathological and prognostic value of calcification morphology descriptors in ductal carcinoma in situ of the breast: a systematic review and meta-analysis
Source: Insights Imaging. 2023 Dec 5;14:213. doi: 10.1186/s13244-023-01529-z (PMC10697924; doi:10.1186/s13244-023-01529-z)
Supplement: Supplementary file 3 — Additional file 3: Supplementary Table S3. Grade assessment. [file 13244_2023_1529_MOESM3_ESM.xlsx]

## Sheet: Grade assessment
Outcome	CMD group	No. of studies	Risk of Bias	Explanation	Heterogeneity	Explanatation	Indirectness	Explanation	Imprecision	Explanation	Publication Bias	Explanation	Grade score
	(HR: High-risk; IR: Intermediate-risk; LR: Low-risk)
High Grade	HR	13	-2	QUIPS 9 (9.15 if include studies with HR samples)	-1	I^2 54%, p(Q)= 0.02	-1	Calc. grading system: Tabar 3x, Holland and Hendriks 2x, Birads 5th ed 4x, Birads 4th ed 2x, custom roughly (pleomorphic, linear, punctate) 2x; Number of readers mammography: NS 6x, 1 3x, 2 2x, 3 1x, 4 1x; Method detection of calcifications: Method SD (screen-detected): 5x, Both (SD and non-SD) 5x, NS 3x; Histology grading system: nuclear grade 5x, WHO 6th ed 1x, Bloom Richardson 1x, Van Nuys 4x,…	-2	largely differing point estimates, quite large confidence interval	0	P(Egger's test) = 0.6	-6
High Grade	MR	11	-2	QUIPS 9 (9.15 if include studies with HR samples)	-1	I^2 47%, p(Q)= 0.04	-1	Calc. grading system: Tabar 3x, Holland and Hendriks 2x, Birads 5th ed 4x, Birads 4th ed 2x, custom roughly (pleomorphic, linear, punctate) 2x; Number of readers mammography: NS 6x 1 3x, 2 2x, 3 1x, 4 1x; Method detection of calcifications: Method SD (screen-detected): 5x, Both (SD and non-SD) 5x, NS 3x; Histology grading system: nuclear grade 5x, WHO 6th ed 1x, Bloom Richardson 1x, Van Nuys 4x, …	-1	largely differing point estimates, quite large confidence interval	0	P(Egger's test) = 0.73	-5
High Grade	LR												Ref
HER2 overexpression	HR	4	-2	QUIPS 7.75	-2	I^2 >85% , P(Q) <0.01	-1	Calc. grading system: 1x Birads 4th ed., 2x Birads 5th ed., 1x Tabar; Number of readers mammography: 2 3x, 3 1x; HER2 assay: IHC3+ classification (with FISH/SISH confirmation); Method detection of calcifications: NS 3x, Method SD 1x; Center: single-center 5x	-2	large confidence intervals, with point estimates in both directions	-1	Egger's test was not performed due to low number of studies	-8
HER2 overexpression	MR	4	-2	QUIPS 7.75	-2	I^2 >85% , P(Q) <0.01	-1	Calc. grading system: 1x Birads 4th ed., 2x Birads 5th ed., 1x Tabar; Number of readers mammography: 2 3x, 3 1x; HER2 assay: IHC3+ classification (with FISH/SISH confirmation); Method detection of calcifications: NS 3x, Method SD 1x; Center: single-center 5x	-2	large confidence intervals, with point estimates in both directions	-1	Egger's test was not performed due to low number of studies	-8
HER2 overexpression	LR												Ref
ER positivity	HR	4	-2	QUIPS 7.75	-1	I^2 49%, P(Q) > 0.1	-1	Calc. grading system: 1x Birads 4th ed., 2x Birads 5th ed., 1x Tabar; Number of readers mammography: 2 3x, 3 1x; ER assay: 10% nuclear staining 1, allred score 3+ 2 (comparable measures); Method detection calcifications: NS 3x, Method SD 1x; Center: single-center 5x	-1	HR: relatively large conf interval, but p value 0.02 (low)	-1	Egger's test was not performed due to low number of studies	-6
ER positivity	MR	4	-2	QUIPS 7.75	0	I^2 0% P(Q) > 0.5	-1	Calc. grading system: 1x Birads 4th ed., 2x Birads 5th ed., 1x Tabar; Number of readers mammography: 2 3x, 3 1x; ER assay: 10% nuclear staining 1, allred score 3+ 2 (comparable measures); Method detection calcifications: NS 3x, Method SD 1x; Center: single-center 5x	-1	IR: small conf interval but large p-value of 0.46	-1	Egger's test was not performed due to low number of studies	-5
ER positivity	LR												Ref
(Comedo)necrosis	HR	4	-2	QUIPS 8.6	-1	I^2 52%, p(Q)= 0.08	-2	Calc. grading system: Birads 5th ed. 1x, Tabar 3x, birads 4th 1x; Method detection of calcifications: NS 2x, SD 2x, Both 1x; Number of readers mammography: 2: 2x, 1: 2x, NS: 1x; Comedonecrosis definition: NS 4x, 1x Comedonecrosis was determined as present if the central areas of necrosis with ghost outlines of cells and cellular debris were found; Centers: single 3x, multi-center 2x;	-2	large difference in point estimates; large confidence intervals	-1	Egger's test was not performed due to low number of studies	-8
(Comedo)necrosis	MR	4	-2	QUIPS 8.6	0	I^2 0%, p(Q) > 0.5	-2	Calc. grading system: Birads 5th ed. 1x, Tabar 3x, birads 4th 1x; Method detection of calcifications: NS 2x, SD 2x, Both 1x; Number of readers mammography: 2: 2x, 1: 2x, NS: 1x; Comedonecrosis definition: NS 4x, 1x Comedonecrosis was determined as present if the central areas of necrosis with ghost outlines of cells and cellular debris were found; Centers: single 3x, multi-center 2x;	-1	small differences in point estimates, reasonable confidence intervals except Tan 2000: small sample size possible explanation	-1	Egger's test was not performed due to low number of studies	-6
(Comedo)necrosis	LR												Ref
(Micro)invasion	HR	5	-2	QUIPS 9.4	0	I^2 0% P(Q) > 0.5	-2	Calc. grading system: : NS (punctate, granular, linear) 1x, Birads 1st 1x, Birads 3rd 1x, Birads 5th 1x, Tabar 1x; Number of readers mammography: NS 3x, 1 1x, 2 1x; Method det. Mostly SD 1x, Non-palpable 2x, Both 1x, NS 1x; Invasion: pathology 1x, IBC within range of calc. 2x, defined as clear evidence of carcinoma in the stroma 1x, DCIS with microinvasion 1x; Centers: multi-center 1x, single-cen…	-1	difference in point estimates still broad, confidence intervals relatively small	-1	Egger's test was not performed due to low number of studies	-6
(Micro)invasion	MR	5	-2	QUIPS 9.4	-1	I^2 56%, p(Q) = 0.06	-2	Calc. grading system: : NS (punctate, granular, linear) 1x, Birads 1st 1x, Birads 3rd 1x, Birads 5th 1x, Tabar 1x; Number of readers mammography: NS 3x, 1 1x, 2 1x; Method of detections of calcificatons: Mostly SD 1x, Non-palpable 2x, Both (SD and Non-SD) 1x, NS 1x; Definition of invasion: pathology 1x, IBC within range of calc. 2x, defined as clear evidence of carcinoma in the stroma 1x, DCIS wi…	-1	difference in point estimates still broad, confidence intervals relatively small	-1	Egger's test was not performed due to low number of studies	-7
(Micro)invasion	LR												Ref
