# Supplementary material for: Clinicopathological and prognostic value of calcification morphology descriptors in ductal carcinoma in situ of the breast: a systematic review and meta-analysis
Source: Insights Imaging. 2023 Dec 5;14:213. doi: 10.1186/s13244-023-01529-z (PMC10697924; doi:10.1186/s13244-023-01529-z)
Supplement: Supplementary file 5 — Additional file 5: Supplementary Table S5. Excluded articles after full text screening. [file 13244_2023_1529_MOESM5_ESM.xlsx]

## Sheet: Sheet1
Supplementary Table 5
Overview of excluded articles after full text screening
Reference	Reason for exclusion
Algazzar MAA, Elsayed EEM, Alhanafy AM, Mousa WA. Breast cancer imaging features as a predictor of the hormonal receptor status, HER2neu expression and molecular subtype. Egyptian Journal of Radiology and Nuclear Medicine. 2020;51(1).	Morphology calcifications not described
Alsheh Ali M, Czene K, Hall P, Humphreys K. Association of Microcalcification Clusters with Short-term Invasive Breast Cancer Risk and Breast Cancer Risk Factors. Scientific Reports. 2019;9(1):14604.	Morphology calcifications not described
Ayvaci MU, Alagoz O, Chhatwal J, Munoz del Rio A, Sickles EA, Nassif H, et al. Predicting invasive breast cancer versus DCIS in different age groups. BMC Cancer. 2014;14:584.	Morphology calcifications not described
Azam S, Eriksson M, Sjolander A, Gabrielson M, Hellgren R, Czene K, et al. Mammographic microcalcifications and risk of breast cancer. British Journal of Cancer. 2021;125(5):759-65.	Morphology calcifications not described
Azam S, Eriksson M, Sjolander A, Gabrielson M, Hellgren R, Czene K, et al. Predictors of mammographic microcalcifications. International Journal of Cancer. 2021;148(5):1132-43.	Outcomes other than the association between calcification descriptors and clinicopathological factors
Badra FA, Karamouzis MV, Ravazoula P, Likaki-Karatza E, Tzorakoleftherakis E, Koukouras D, et al. Non-palpable breast carcinomas: correlation of mammographically detected malignant-appearing microcalcifications and epidermal growth factor receptor (EGFR) family expression. Cancer Letters. 2006;244(1):34-41.	Morphology calcifications not described
Bare M, Tora N, Salas D, Sentis M, Ferrer J, Ibanez J, et al. Mammographic and clinical characteristics of different phenotypes of screen-detected and interval breast cancers in a nationwide screening program. Breast Cancer Research & Treatment. 2015;154(2):403-15.	Morphology calcifications not described
Baweja S, Baweja S, Dixit A, Yadav A, Shrivastava M. STUDY OF PHYSIOLOGICAL AND PATHOLOGICAL BREAST CALCIFICATIONS ON MAMMOGRAPHY. J Evol Med Dent Sci-JEMDS. 2013;2(26):4798-804.	Outcomes other than the association between calcification descriptors and clinicopathological factors
Bennett RL, Evans AJ, Kutt E, Record C, Bobrow LG, Ellis IO, et al. Pathological and mammographic prognostic factors for screen detected cancers in a multi-centre randomised, controlled trial of mammographic screening in women from age 40 to 48 years. Breast. 2011;20(6):525-8.	Morphology calcifications not described
Berg WA, Arnoldus CL, Teferra E, Bhargavan M. Biopsy of amorphous breast calcifications: pathologic outcome and yield at stereotactic biopsy. Radiology. 2001;221(2):495-503.	Outcomes other than the association between calcification descriptors and clinicopathological factors
Berger N, Schwizer SD, Varga Z, Rageth C, Frauenfelder T, Boss A. Assessment of the extent of microcalcifications to predict the size of a ductal carcinoma in situ: comparison between tomosynthesis and conventional mammography. Clinical Imaging. 2016;40(6):1269-73.	Morphology calcifications not described
Boisserie-Lacroix M, MacGrogan G, Debled M, Ferron S, Asad-Syed M, McKelvie-Sebileau P, et al. Triple-Negative Breast Cancers: Associations Between Imaging and Pathological Findings for Triple-Negative Tumors Compared With Hormone Receptor-Positive/Human Epidermal Growth Factor Receptor-2-Negative Breast Cancers. The oncologist. 2013;18(7):802-11.	Morphology calcifications not described
Catteau X, Simon P, Noel JC. Predictors of invasive breast cancer in mammographically detected microcalcification in patients with a core biopsy diagnosis of flat epithelial atypia, atypical ductal hyperplasia or ductal carcinoma in situ and recommendations for a selective approach to sentinel lymph node biopsy. Pathology, Research & Practice. 2012;208(4):217-20.	Morphology calcifications not described
Cerimele F, Tagliati C, Salvatori F, Baldassarre S, Di Martino A, Calamita V, et al. Invasive ductal carcinoma mammographic findings: Correlation with age, breast composition and tumor size. Breast Disease. 2022;41(1):45-9.	Morphology calcifications not described
Chan MYP, Lim S. Predictors of Invasive Breast Cancer in Ductal Carcinoma In Situ Initially Diagnosed by Core Biopsy. Asian journal of surgery. 2010;33(2):76-82.	Morphology calcifications not described
Choi BB, Jang HJ, Choi SI. Basal-like Breast Cancer: Comparison of Imaging Characteristics. Current Medical Imaging. 2020;16(3):241-8.	Morphology calcifications not described
Chou CP, Huang NC, Jhuang SJ, Pan HB, Peng NJ, Cheng JT, et al. Ubiquitin-conjugating enzyme UBE2C is highly expressed in breast microcalcification lesions. PLoS ONE. 2014;9(4).	Morphology calcifications not described
Craft M, Bicknell AM, Hazan GJ, Flegg KM. Microcalcifications Detected as an Abnormality on Screening Mammography: Outcomes and Followup over a Five-Year Period. International Journal of Breast Cancer. 2013;2013:458540.	Morphology calcifications not described
de Roos MA, van der Vegt B, de Vries J, Wesseling J, de Bock GH. Pathological and biological differences between screen-detected and interval ductal carcinoma in situ of the breast. Annals of Surgical Oncology. 2007;14(7):2097-104.	Outcomes other than the association between calcification descriptors and clinicopathological factors
Farshid G, Sullivan T, Downey P, Gill PG, Pieterse S. Independent predictors of breast malignancy in screen-detected microcalcifications: biopsy results in 2545 cases. British Journal of Cancer. 2011;105(11):1669-75.	Morphology calcifications not described
Gajdos C, Tartter PI, Bleiweiss IJ, Hermann G, de Csepel J, Estabrook A, et al. Mammographic appearance of nonpalpable breast cancer reflects pathologic characteristics. Annals of Surgery. 2002;235(2):246-51.	Morphology calcifications not described
Gunhan-Bilgen I, Ustun EE, Memis A. Inflammatory breast carcinoma: mammographic, ultrasonographic, clinical, and pathologic findings in 142 cases. Radiology. 2002;223(3):829-38.	Morphology calcifications not described
Hayes BD, Brodie C, O'Doherty A, Quinn CM. High-grade histologic features of DCIS are associated with R5 rather than R3 calcifications in breast screening mammography. Breast Journal. 2013;19(3):319-24.	Morphology calcifications not described
Ian TWM, Tan EY, Chotai N. Role of mammogram and ultrasound imaging in predicting breast cancer subtypes in screening and symptomatic patients. World Journal of Clinical Oncology. 2021;12(9):808-22.	Morphology calcifications not described
Iflazoglu N, Ureyen O, Atahan MK, Meral UM, Sezgin G, Tarcan E. A Retrospective Comparative Study of Image-Guided Excisional Biopsy in High-Risk Non-Palpable Breast Lesions: Predictive Factors for Malignancy. Meme Saglg Dergisi. 2015;11(3):132-7.	Morphology calcifications not described
Jansen SA, Newstead GM, Abe H, Shimauchi A, Schmidt RA, Karczmar GS. Pure ductal carcinoma in situ: kinetic and morphologic MR characteristics compared with mammographic appearance and nuclear grade. Radiology. 2007;245(3):684-91.	Outcomes other than the association between calcification descriptors and clinicopathological factors
Ji Y, Li B, Zhao R, Zhang Y, Liu J, Lu H. The relationship between breast density, age, and mammographic lesion type among Chinese breast cancer patients from a large clinical dataset. BMC Medical Imaging. 2021;21(1):43.	Morphology calcifications not described
Jiang L, Ma T, Moran MS, Kong X, Li X, Haffty BG, et al. Mammographic features are associated with clinicopathological characteristics in invasive breast cancer. Anticancer Research. 2011;31(6):2327-34.	Morphology calcifications not described
Karamouzis MV, Likaki-Karatza E, Ravazoula P, Badra FA, Koukouras D, Tzorakoleftherakis E, et al. Non-palpable breast carcinomas: correlation of mammographically detected malignant-appearing microcalcifications and molecular prognostic factors. International Journal of Cancer. 2002;102(1):86-90.	Morphology calcifications not described
Kettritz U, Morack G, Decker T. Stereotactic vacuum-assisted breast biopsies in 500 women with microcalcifications: radiological and pathological correlations. European Journal of Radiology. 2005;55(2):270-6.	Outcomes other than the association between calcification descriptors and clinicopathological factors
Killelea BK, Chagpar AB, Bishop J, Horowitz NR, Christy C, Tsangaris T, et al. Is there a correlation between breast cancer molecular subtype using receptors as surrogates and mammographic appearance? Annals of Surgical Oncology. 2013;20(10):3247-53.	Morphology calcifications not described
Kim SY, Kim HY, Kim EK, Kim MJ, Moon HJ, Yoon JH. Evaluation of malignancy risk stratification of microcalcifications detected on mammography: a study based on the 5th edition of BI-RADS. Annals of Surgical Oncology. 2015;22(9):2895-901.	Outcomes other than the association between calcification descriptors and clinicopathological factors
Ko ES, Lee BH, Kim HA, Noh WC, Kim MS, Lee SA. Triple-negative breast cancer: correlation between imaging and pathological findings. European Radiology. 2010;20(5):1111-7.	Morphology calcifications not described
Koh VCY, Lim JCT, Thike AA, Cheok PY, Thu MMM, Li H, et al. Behaviour and characteristics of low-grade ductal carcinoma in situ of the breast: literature review and single-centre retrospective series. Histopathology. 2019;74(7):970-87.	Morphology calcifications not described
Layfield DM, See H, Stahnke M, Hayward L, Cutress RI, Oeppen RS. Radiopathological features predictive of involved margins in ductal carcinoma in situ. Annals of the Royal College of Surgeons of England. 2017;99(2):137-44.	Morphology calcifications not described
Lee YS, Mathew J, Dogan BE, Resetkova E, Huo L, Yang WT. Imaging features of micropapillary DCIS: correlation with clinical and histopathological findings. Academic Radiology. 2011;18(7):797-803.	Outcomes other than the association between calcification descriptors and clinicopathological factors
Luiten JD, Voogd AC, Luiten EJT, Broeders MJM, Roes KCB, Tjan-Heijnen VCG, et al. Recall and Outcome of Screen-detected Microcalcifications during 2 Decades of Mammography Screening in the Netherlands National Breast Screening Program. Radiology. 2020;294(3):528-37.	Morphology calcifications not described
Mandavilli S, Singh BB, Sahmoun AE. Serum calcium levels, TRPM7, TRPC1, microcalcifications, and breast cancer using breast imaging reporting and data system scores. Breast Cancer: Targets and Therapy. 2013;5:1-7.	Morphology calcifications not described
Maxwell AJ, Clements K, Hilton B, Dodwell DJ, Evans A, Kearins O, et al. Risk factors for the development of invasive cancer in unresected ductal carcinoma in situ. European Journal of Surgical Oncology. 2018;44(4):429-35.	Low sample size
Muller-Schimpfle M, Wersebe A, Xydeas T, Fischmann A, Vogel U, Fersis N, et al. Microcalicifications of the breast: How does radiologic classification correlate with histology? Acta Radiologica. 2005;46(8):774-81.	Morphology calcifications not described
Mun HS, Shin HJ, Kim HH, Cha JH, Kim H. Screening-detected calcified and non-calcified ductal carcinoma in situ: differences in the imaging and histopathological features. Clinical Radiology. 2013;68(1):e27-35.	Morphology calcifications not described
Naseem M, Murray J, Hilton J, Karamchandani J, Muradali D, Faragalla H, et al. Mammographic microcalcifications and breast cancer tumorigenesis: a radiologic-pathologic analysis. BMC cancer. 2015;15(1):307-.	Morphology calcifications not described
Nie Z, Wang J, Ji XC. Retracted: Microcalcification-associated breast cancer: HER2-enriched molecular subtype is associated with mammographic features. British Journal of Radiology. 2021:20170942.	Full text not available/retracted
Nyante SJ, Lee SS, Benefield TS, Hoots TN, Henderson LM. The association between mammographic calcifications and breast cancer prognostic factors in a population-based registry cohort. Cancer. 2017;123(2):219-27.	Morphology calcifications not described
O'Flynn EA, Morel JC, Gonzalez J, Dutt N, Evans D, Wasan R, et al. Prediction of the presence of invasive disease from the measurement of extent of malignant microcalcification on mammography and ductal carcinoma in situ grade at core biopsy. Clinical Radiology. 2009;64(2):178-83.	Morphology calcifications not described
Orujova IN, Azizova GI, Gafarov IA, Orujov AH. Study of correlation between biochemical indicators and radiological diagnostic parameters of breast cancer. Klinicheskaia Laboratornaia Diagnostika. 2020;65(12):738-43.	Full text not available/retracted
Osako T, Iwase T, Ushijima M, Horii R, Fukami Y, Kimura K, et al. Incidence and prediction of invasive disease and nodal metastasis in preoperatively diagnosed ductal carcinoma in situ. Cancer Science. 2014;105(5):576-82.	Morphology calcifications not described
Ponzone R, Dominguez A, Marra V, Pisacane A, Maggiorotto F, Jacomuzzi ME, et al. Pathological classification of ductal carcinoma in situ of the breast correlates with surgical treatment and may be predicted by mammography. Breast. 2007;16(5):495-502.	Morphology calcifications not described
Qiu X, Mei J, Yin J, Wang H, Wang J, Xie M. Correlation analysis between expression of PCNA, Ki-67 and COX-2 and X-ray features in mammography in breast cancer. Oncology Letters. 2017;14(3):2912-8.	Morphology calcifications not described
Rashmi S, Kamala S, Murthy SS, Kotha S, Rao YS, Chaudhary KV. Predicting the molecular subtype of breast cancer based on mammography and ultrasound findings. Indian Journal of Radiology & Imaging. 2018;28(3):354-61.	Morphology calcifications not described
Rauch GM, Kuerer HM, Scoggins ME, Fox PS, Benveniste AP, Park YM, et al. Clinicopathologic, mammographic, and sonographic features in 1,187 patients with pure ductal carcinoma in situ of the breast by estrogen receptor status. Breast Cancer Research and Treatment. 2013;139(3):639-47.	Patient overlap
Rodríguez JE, Uribe JR, Anzola ML, Márquez ME, Rivas J, Sáez D, et al. Mammographic characteristics of the high-risk molecular subtypes triple negative and Her2. Revista Venezolana de Oncologia. 2014;26(4):146-51.	Full text not available/retracted
Sartor H, Borgquist S, Hartman L, Olsson A, Jawdat F, Zackrisson S. Do mammographic tumor features in breast cancer relate to breast density and invasiveness, tumor size, and axillary lymph node involvement? Acta Radiologica. 2015;56(5):536-44.	Morphology calcifications not described
Sato M, Fukutomi T, Akashi-Tanaka S, Miyakawa K, Yamamoto N, Hasegawa T. Accuracy in estimating tumor extension according to mammographic subtypes in patients with ductal carcinoma in situ. Japanese Journal of Clinical Oncology. 2002;32(5):157-61.	Morphology calcifications not described
Savaridas SL, Sim YT, Vinnicombe SJ, Purdie CA, Thompson AM, Evans A. Are baseline ultrasound and mammographic features associated with rates of pathological completes response in patients receiving neoadjuvant chemotherapy for breast cancer? Cancer Imaging. 2019;19(1):67.	Morphology calcifications not described
Shaikh S, Rasheed A. Predicting Molecular Subtypes of Breast Cancer with Mammography and Ultrasound Findings: Introduction of Sono-Mammometry Score. Radiology Research and Practice. 2021;2021.	Outcomes other than the association between calcification descriptors and clinicopathological factors
Shin SU, Lee J, Kim JH, Kim WH, Song SE, Chu A, et al. Gene expression profiling of calcifications in breast cancer. Scientific Reports. 2017;7(1):11427.	Morphology calcifications not described
Skandalis SS, Labropoulou VT, Ravazoula P, Likaki-Karatza E, Dobra K, Kalofonos HP, et al. Versican but not decorin accumulation is related to malignancy in mammographically detected high density and malignant-appearing microcalcifications in non-palpable breast carcinomas. BMC Cancer. 2011;11:314.	Morphology calcifications not described
Slanetz PJ, Giardino AA, Oyama T, Koerner FC, Halpern EF, Moore RH, et al. Mammographic appearance of ductal carcinoma in situ does not reliably predict histologic subtype. Breast Journal. 2001;7(6):417-21.	Morphology calcifications not described
Sohn YM, Han K, Seo M. Immunohistochemical Subtypes of Breast Cancer: Correlation with Clinicopathological and Radiological Factors. Iranian Journal of Radiology. 2016;13(4):e31386.	Morphology calcifications not described
Sonthineni C, Mohindra N, Agrawal V, Neyaz Z, Jain N, Mayilvagnan S, et al. Correlation of digital mammography and digital breast tomosynthesis features of self-detected breast cancers with human epidermal growth factor receptor type 2/neu status. South Asian Journal of Cancer. 2019;8(3):140-4.	Low sample size
Sue GR, Lannin DR, Killelea BK, Chagpar AB. Predictors of microinvasion and its prognostic role in ductal carcinoma in situ. American journal of surgery. 2013;206(4):478-81.	Morphology calcifications not described
Sun Z, Liang HW, Xu HM. Classification of breast microcalcifications: radiological-pathological correlation. Chinese Medical Journal. 2005;118(17):1429-35.	Morphology calcifications not described
Tan PS, Ali MA, Eriksson M, Hall P, Humphreys K, Czene K. Mammography features for early markers of aggressive breast cancer subtypes and tumor characteristics: A population-based cohort study. International Journal of Cancer. 2021;148(6):1351-9.	Morphology calcifications not described
Taneja S, Evans A, Rakha EA, Green AR, Ball G, Ellis IO. The mammographic correlations of a new immunohistochemical classification of invasive breast cancer. Clinical radiology. 2008;63(11):1228-35.	Morphology calcifications not described
Tang X, Yamashita T, Hara M, Kumaki N, Tokuda Y, Masuda S. Histopathological characteristics of breast ductal carcinoma in situ and association with imaging findings. Breast Cancer. 2016;23(3):491-8.	Morphology calcifications not described
Thomson JZ, Evans AJ, Pinder SE, Burrell HC, Wilson AR, Ellis IO. Growth pattern of ductal carcinoma in situ (DCIS): a retrospective analysis based on mammographic findings. British Journal of Cancer. 2001;85(2):225-7.	Morphology calcifications not described
Thurfjell MG. Aspects in mammographic screening. Detection, prediction, recurrence and prognosis. Acta Radiologica - Supplementum. 2001;42(424):1-22.	Patient overlap
Trentin C, Dominelli V, Maisonneuve P, Menna S, Bazolli B, Luini A, et al. Predictors of invasive breast cancer and lymph node involvement in ductal carcinoma in situ initially diagnosed by vacuum-assisted breast biopsy: experience of 733 cases. Breast (Edinburgh, Scotland). 2012;21(5):635-40.	Morphology calcifications not described
van Leeuwen RJH, Kortmann B, Rijna H. Ductal Carcinoma in situ after Core Needle Biopsy: In Which Cases Is a Sentinel Node Biopsy Necessary? Breast Care. 2020;15(3):260-4.	Morphology calcifications not described
Wahedna Y, Evans AJ, Pinder SE, Ellis IO, Blamey RW, Geraghty JG. Mammographic size of ductal carcinoma in situ does not predict the presence of an invasive focus. European Journal of Cancer. 2001;37(4):459-62.	Morphology calcifications not described
Wu M, Ma J. Association Between Imaging Characteristics and Different Molecular Subtypes of Breast Cancer. Academic Radiology. 2017;24(4):426-34.	Morphology calcifications not described
Zhang L, Hao C, Wu Y, Zhu Y, Ren Y, Tong Z. Microcalcification and BMP-2 in breast cancer: correlation with clinicopathological features and outcomes. OncoTargets and therapy. 2019;12:2023-33.	Morphology calcifications not described
Zhang LW, Huang YB, Feng ZW, Wang X, Li HX, Song FF, et al. Comparison of breast cancer risk factors among molecular subtypes: A case-only study. Cancer Medicine. 2019;8(4):1882-92.	Morphology calcifications not described
